# Supplementary material for: Multiarm Star-Shaped Polydimethylsiloxanes with a Dendritic Branching Center
Source: Molecules. 2021 May 29;26(11):3280. doi: 10.3390/molecules26113280 (PMC8199136; doi:10.3390/molecules26113280)
Supplement: Supplementary file 1 [file molecules-26-03280-s001.zip]

Archive with 1 entries (1 files):
- molecules-1229921-supplementary.pdf
